# Supplementary material for: Adsorption and Oxidation of CO on Ceria Nanoparticles Exposing Single-Atom Pd and Ag: A DFT Modelling
Source: Materials (Basel). 2021 Nov 15;14(22):6888. doi: 10.3390/ma14226888 (PMC8618484; doi:10.3390/ma14226888)
Supplement: Supplementary file 1 [file materials-14-06888-s001.zip]

Archive with 1 entries (1 files):
- materials-1452603-supplementary.pdf
